# Supplementary material for: Changes in Fluorescence of Aquatic Dissolved Organic Matter Induced by Plastic Debris
Source: Materials (Basel). 2025 Apr 1;18(7):1602. doi: 10.3390/ma18071602 (PMC11990298; doi:10.3390/ma18071602)
Supplement: Supplementary file 1 [file materials-18-01602-s001.zip]

Archive with 1 entries (1 files):
- materials-3504116-supplementary.pdf
